# Supplementary material for: Docking Simulations of G-Protein Coupled Receptors Uncover Crossover Binding Patterns of Diverse Ligands to Angiotensin, Alpha-Adrenergic and Opioid Receptors: Implications for Cardiovascular Disease and Addiction
Source: Biomolecules. 2025 Jun 11;15(6):855. doi: 10.3390/biom15060855 (PMC12190924; doi:10.3390/biom15060855)
Supplement: Supplementary file 1 [file biomolecules-15-00855-s001.zip]

Archive with 1 entries (1 files):
- biomolecules-3588335-supplementary.pdf
